# Supplementary material for: Bismuth-Rich Co/Ni Bimetallic Metal–Organic Frameworks as Photocatalysts toward Efficient Removal of Organic Contaminants under Environmental Conditions
Source: Micromachines (Basel). 2023 Apr 22;14(5):899. doi: 10.3390/mi14050899 (PMC10222880; doi:10.3390/mi14050899)
Supplement: Supplementary file 1 [file micromachines-14-00899-s001.zip]

Archive with 1 entries (1 files):
- micromachines-2336619-supplementary.pdf
